# Supplementary material for: Novel TTLL5 Variants Associated with Cone-Rod Dystrophy and Early-Onset Severe Retinal Dystrophy
Source: Int J Mol Sci. 2021 Jun 15;22(12):6410. doi: 10.3390/ijms22126410 (PMC8232641; doi:10.3390/ijms22126410)
Supplement: Supplementary file 1 [file ijms-22-06410-s001.zip]

Archive with 6 entries (6 files):
- ijms-1247265-supplementary file_modified.pdf
- Supplemental Figure S1_Pedigrees_modified.pdf
- Supplemental Figure S2_Conservation analysis_ckecked.pdf
- Supplemental Figure S3_Large multiexons deletions IGV screenshot_modified.pdf
- Supplemental Figure S4_Breakpoint analysis_checked.pdf
- Supplemental Table S1_List of genes tested.pdf
